# Supplementary material for: Occurrence and Antigenic Specificity of Perinuclear Anti-Neutrophil Cytoplasmic Antibodies (P-ANCA) in Systemic Autoimmune Diseases
Source: Cells. 2021 Aug 19;10(8):2128. doi: 10.3390/cells10082128 (PMC8393570; doi:10.3390/cells10082128)
Supplement: Supplementary file 1 [file cells-10-02128-s001.zip]

Archive with 1 entries (1 files):
- cells-1335405-supplementary.pdf
